# Supplementary material for: Early embryogenesis in CHDFIDD mouse model reveals facial clefts and altered cranial neurogenesis
Source: Dis Model Mech. 2024 Jun 20;17(6):dmm050261. doi: 10.1242/dmm.050261 (PMC11212636; doi:10.1242/dmm.050261)
Supplement: Table S2. E12.5 caudal Array excel report [file dmm-17-050261-TableS2.xlsx]

## Sheet: Definitions
Comments:
A: This gene's average threshold cycle is relatively high (> 30) in either the control or the test sample, and is reasonably low in the other sample (< 30).
These data mean that the gene's expression is relatively low in one sample and reasonably detected in the other sample suggesting that the actual fold-change value is at least as large as the calculated and reported fold-change result.
This fold-change result may also have greater variations if p value > 0.05; therefore, it is important to have a sufficient number of biological replicates to validate the result for this gene.
B: This gene's average threshold cycle is relatively high (> 30), meaning that its relative expression level is low, in both control and test samples, and the p-value for the fold-change is either unavailable or relatively high (p > 0.05).
This fold-change result may also have greater variations; therefore, it is important to have a sufficient number of biological replicates to validate the result for this gene.
C: This gene's average threshold cycle is either not determined or greater than the defined cut-off (deault 35), in both samples meaning that its expression was undetected, making this fold-change result erroneous and un-interpretable.
Fold Change & Fold Regulation:
Fold-Change (2^(- Delta Delta CT)) is the normalized gene expression (2^(- Delta CT)) in the Test Sample divided the normalized gene expression (2^(- Delta CT)) in the Control Sample.
Fold-Regulation represents fold-change results in a biologically meaningful way. Fold-change values greater than one indicate a positive- or an up-regulation, and the fold-regulation is equal to the fold-change.
Fold-change values less than one indicate a negative or down-regulation, and the fold-regulation is the negative inverse of the fold-change.
Fold-change and fold-regulation values greater than 2 are indicated in red; fold-change values less than 0.5 and fold-regulation values less than -2 are indicated in blue.
p-value:
The p values are calculated based on a Student's t-test of the replicate 2^(- Delta CT) values for each gene in the control group and treatment groups, and p values less than 0.05 are indicated in red.

## Sheet: Gene Table
PCR Array Catalog #:	PAMM-404Z
Position	Unigene	Refseq	Symbol	Description	Gname	RT2 Catalog
A01	Mm.255464	NM_009599	Ache	Acetylcholinesterase	-	PPM35356A
A02	Mm.298908	NM_001008533	Adora1	Adenosine A1 receptor	A1-AR/A1AR/A1R/AA1R/AI848715/BB176431/Ri	PPM04290B
A03	Mm.333734	NM_009630	Adora2a	Adenosine A2a receptor	A2AAR/A2aR/AA2AR	PPM03472F
A04	Mm.311854	NM_007439	Alk	Anaplastic lymphoma kinase	CD246/Tcrz	PPM24817B
A05	Mm.38469	NM_009685	Apbb1	Amyloid beta (A4) precursor protein-binding, family B, member 1	Fe65/Rir	PPM28549A
A06	Mm.305152	NM_009696	Apoe	Apolipoprotein E	AI255918/Apo-E	PPM04128B
A07	Mm.277585	NM_007471	App	Amyloid beta (A4) precursor protein	Abeta/Abpp/Adap/Ag/Cvap/E030013M08Rik/betaApp	PPM37085A
A08	Mm.56897	NM_009711	Artn	Artemin	neublastin	PPM04308C
A09	Mm.136217	NM_008553	Ascl1	Achaete-scute complex homolog 1 (Drosophila)	AI225900/ASH1/Mash1/bHLHa46	PPM31367F
A10	Mm.257460	NM_009741	Bcl2	B-cell leukemia/lymphoma 2	AW986256/Bcl-2/C430015F12Rik/D630044D05Rik/D830018M01Rik	PPM02918F
A11	Mm.1442	NM_007540	Bdnf	Brain derived neurotrophic factor	-	PPM03006C
A12	Mm.103205	NM_007553	Bmp2	Bone morphogenetic protein 2	AI467020/Bmp2a	PPM03753A
B01	Mm.6813	NM_007554	Bmp4	Bone morphogenetic protein 4	Bmp-4/Bmp2b/Bmp2b-1/Bmp2b1	PPM02998F
B02	Mm.439764	NM_007559	Bmp8b	Bone morphogenetic protein 8b	Op3	PPM04434B
B03	Mm.142275	NM_009871	Cdk5r1	Cyclin-dependent kinase 5, regulatory subunit 1 (p35)	Cdk5r/D11Bwg0379e/p25/p35	PPM03250A
B04	Mm.370777	NM_145990	Cdk5rap2	CDK5 regulatory subunit associated protein 2	2900018K03Rik/an/mKIAA1633	PPM28663A
B05	Mm.448632	NM_203491	Chrm2	Cholinergic receptor, muscarinic 2, cardiac	AChR-M2/Chrm-2/M2	PPM34851A
B06	Mm.422634	NM_133828	Creb1	CAMP responsive element binding protein 1	2310001E10Rik/3526402H21Rik/AV083133/Creb/Creb-1	PPM03382F
B07	Mm.21013	NM_008176	Cxcl1	Chemokine (C-X-C motif) ligand 1	Fsp/Gro1/KC/Mgsa/N51/Scyb1/gro	PPM03058C
B08	Mm.12871	NM_010025	Dcx	Doublecortin	Dbct	PPM25725A
B09	Mm.27256	NM_007864	Dlg4	Discs, large homolog 4 (Drosophila)	Dlgh4/PSD-95/PSD95/SAP90/SAP90A	PPM04258A
B10	Mm.4875	NM_007865	Dll1	Delta-like 1 (Drosophila)	Delta1	PPM25198A
B11	Mm.41970	NM_010077	Drd2	Dopamine receptor D2	D2R/Drd-2	PPM04288A
B12	Mm.247259	NM_007889	Dvl3	Dishevelled 3, dsh homolog (Drosophila)	-	PPM05466F
C01	Mm.3374	NM_010110	Efnb1	Ephrin B1	Cek5-L/EFL-3/Elk-L/Epl2/Eplg2/LERK-2/Lerk2/Stra1	PPM05455A
C02	Mm.252481	NM_010113	Egf	Epidermal growth factor	AI790464	PPM03703C
C03	Mm.258397	NM_177821	Ep300	E1A binding protein p300	A430090G16/A730011L11/KAT3B/p300/p300 HAT	PPM05448E
C04	Mm.290822	NM_001003817	Erbb2	V-erb-b2 erythroblastic leukemia viral oncogene homolog 2, neuro/glioblastoma derived oncogene homolog (avian)	Erbb-2/HER-2/HER2/Neu/c-erbB2/c-neu/l11Jus8/mKIAA3023	PPM03588A
C05	Mm.473689	NM_008006	Fgf2	Fibroblast growth factor 2	Fgf-2/Fgfb/bFGF	PPM03040B
C06	Mm.295533	NM_010227	Flna	Filamin, alpha	ABP-280/Dilp2/F730004A14Rik/Fln1/GENA 379/filamin-1	PPM38327C
C07	Mm.4679	NM_010275	Gdnf	Glial cell line derived neurotrophic factor	AI385739	PPM04315F
C08	Mm.589	NM_008155	Gpi1	Glucose phosphate isomerase 1	Amf/Gpi/Gpi-1/Gpi-1r/Gpi-1s/Gpi-1t/Gpi1-r/Gpi1-s/Gpi1-t/Gpi1s/MF/NK/NK/GPI/Nlk/Org/Pgi/Phi	PPM03345C
C09	Mm.278672	NM_008169	Grin1	Glutamate receptor, ionotropic, NMDA1 (zeta 1)	GluN1/GluRdelta1/GluRzeta1/M100174/NMD-R1/NMDAR1/NR1/Nmdar/Rgsc174	PPM04235A
C10	Mm.318567	NM_207225	Hdac4	Histone deacetylase 4	4932408F19Rik/HD4	PPM59048B
C11	Mm.390859	NM_008235	Hes1	Hairy and enhancer of split 1 (Drosophila)	Hry/bHLHb39	PPM05647A
C12	Mm.29581	NM_010423	Hey1	Hairy/enhancer-of-split related with YRPW motif 1	AI316788/AI414254/CHF2/HRT1/Herp2/Hesr1/bHLHb31/hesr-1	PPM27570F
D01	Mm.103573	NM_013904	Hey2	Hairy/enhancer-of-split related with YRPW motif 2	CHF1/Herp1/Hrt2/bHLHb32/hesr2	PPM30634F
D02	Mm.103615	NM_013905	Heyl	Hairy/enhancer-of-split related with YRPW motif-like	Hey3/Hrt3/bHLHb33/hesr3	PPM30639F
D03	Mm.983	NM_010556	Il3	Interleukin 3	BPA/Csfmu/HCGF/Il-3/MCGF/PSF	PPM03012F
D04	Mm.906	NM_010784	Mdk	Midkine	MK/Mek	PPM03800D
D05	Mm.24001	NM_025282	Mef2c	Myocyte enhancer factor 2C	5430401D19Rik/9930028G15Rik/AV011172/Mef2	PPM04548A
D06	Mm.2389	NM_001081049	Kmt2a	Myeloid/lymphoid or mixed-lineage leukemia 1	6430520K01/ALL-1/All1/Cxxc7/HRX/HTRX1/Mll/Mll1/mKIAA4050	PPM24794F
D07	Mm.436793	NM_001039934	Map2	Microtubule-associated protein 2	G1-397-34/MAP-2/Mtap-2/Mtap2/repro4	PPM04756F
D08	Mm.400253	NM_010882	Ndn	Necdin	AI528698/Peg6	PPM35105F
D09	Mm.5014	NM_010883	Ndp	Norrie disease (pseudoglioma) (human)	ND/Ndph	PPM25226A
D10	Mm.4636	NM_010894	Neurod1	Neurogenic differentiation 1	BETA2/BHF-1/Neurod/bHLHa3	PPM05527D
D11	Mm.266665	NM_010896	Neurog1	Neurogenin 1	AKA/Math4C/Neurod3/bHLHa6/ngn1	PPM04773A
D12	Mm.42017	NM_009718	Neurog2	Neurogenin 2	Atoh4/Math4A/bHLHa8/ngn-2/ngn2	PPM28944A
E01	Mm.255596	NM_010897	Nf1	Neurofibromatosis 1	AW494271/Dsk9/E030030H24Rik/Mhdadsk9/Nf-1	PPM05038F
E02	Mm.135266	NM_008711	Nog	Noggin	-	PPM04443A
E03	Mm.290610	NM_008714	Notch1	Notch gene homolog 1 (Drosophila)	9930111A19Rik/Mis6/N1/Tan1/lin-12	PPM04747A
E04	Mm.485843	NM_010928	Notch2	Notch gene homolog 2 (Drosophila)	AI853703/N2	PPM05137B
E05	Mm.103641	NM_013708	Nr2e3	Nuclear receptor subfamily 2, group E, member 3	A930035N01Rik/PNR/RNR/rd7	PPM30645F
E06	Mm.208439	NM_176930	Nrcam	Neuron-glia-CAM-related cell adhesion molecule	Bravo/C030017F07Rik/C130076O07Rik/mKIAA0343	PPM33197A
E07	Mm.153432	NM_178591	Nrg1	Neuregulin 1	6030402G23Rik/ARIA/D230005F13Rik/GGF/GGFII/HRG/HRGalpha/Hgl/NDF/SMDF	PPM57587C
E08	Mm.271745	NM_008737	Nrp1	Neuropilin 1	C530029I03/NP-1/NPN-1/Npn1/Nrp	PPM03635E
E09	Mm.266341	NM_010939	Nrp2	Neuropilin 2	1110048P06Rik/Np-2/Np2/Npn-2/Npn2	PPM03646F
E10	Mm.267570	NM_008742	Ntf3	Neurotrophin 3	AI316846/AI835689/Nt3/Ntf-3	PPM04325A
E11	Mm.39095	NM_008744	Ntn1	Netrin 1	AI561871/BC019633/Netrin-1	PPM04909F
E12	Mm.327698	NM_011855	Tenm1	Odd Oz/ten-m homolog 1 (Drosophila)	Odz1/Odz2/TCAP-1/Ten-m1/ten-1	PPM41465A
F01	Mm.37289	NM_016967	Olig2	Oligodendrocyte transcription factor 2	AI604895/Bhlhb1/Olg-2/Oligo2/RK17/bHLHe19	PPM04752B
F02	Mm.397111	NM_013625	Pafah1b1	Platelet-activating factor acetylhydrolase, isoform 1b, subunit 1	LIS-1/Lis1/MMS10-U/Mdsh/Ms10u/Pafaha	PPM29551B
F03	Mm.299254	NM_033620	Pard3	Par-3 (partitioning defective 3) homolog (C. elegans)	AA960621/AI256638/Asip/D8Ertd580e/Par-3/Par3/Pard-3/Pard3a/Phip	PPM38989A
F04	Mm.1371	NM_008781	Pax3	Paired box gene 3	Pax-3/Sp/Splchl2/splotch	PPM24658A
F05	Mm.439659	NM_008782	Pax5	Paired box gene 5	BSAP/EBB-1/KLP/Pax-5	PPM03213E
F06	Mm.487124	NM_013627	Pax6	Paired box gene 6	1500038E17Rik/AEY11/Dey/Gsfaey11/Pax-6/Sey	PPM04498B
F07	Mm.440553	NM_008900	Pou3f3	POU domain, class 3, transcription factor 3	Brn-1/Brn1/Otf8/Skin1	PPM04514A
F08	Mm.246550	NM_011143	Pou4f1	POU domain, class 4, transcription factor 1	Brn-3/Brn-3.0/Brn3/Brn3.0/Brn3a/E130119J07Rik	PPM34723F
F09	Mm.279690	NM_008973	Ptn	Pleiotrophin	HARP/HB-GAM/HBBN/HBGF-8/HBNF/OSF/Osf-1/Osf1	PPM03042F
F10	Mm.292510	NM_009007	Rac1	RAS-related C3 botulinum substrate 1	AL023026/D5Ertd559e	PPM03391F
F11	Mm.310772	NM_019413	Robo1	Roundabout homolog 1 (Drosophila)	AW494633/AW742721/DUTT1/Gm310	PPM40011F
F12	Mm.192580	NM_194053	Rtn4	Reticulon 4	1110020G17Rik/AA407876/AA409940/AA960376/ASY/C130026I10Rik/NOGO/NSP-CL/NgA/Nogo-A/Nogo-B/Nogo-C/mKIAA0886/mKIAA4153	PPM32727A
G01	Mm.100144	NM_011313	S100a6	S100 calcium binding protein A6 (calcyclin)	2A9/5B10/CALCYCLIN/Cacy/PRA	PPM03080F
G02	Mm.235998	NM_009115	S100b	S100 protein, beta polypeptide, neural	AI850290/Bpb	PPM04492B
G03	Mm.57202	NM_009170	Shh	Sonic hedgehog	9530036O11Rik/Dsh/Hhg1/Hx/Hxl3/M100081	PPM04516C
G04	Mm.482843	NM_178804	Slit2	Slit homolog 2 (Drosophila)	Drad-1/E030015M03Rik/E130320P19Rik/Slil3/mKIAA4141/slit-2	PPM37706A
G05	Mm.276325	NM_011434	Sod1	Superoxide dismutase 1, soluble	B430204E11Rik/Cu/Zn-SOD/CuZnSOD/Ipo-1/Ipo1/SODC/Sod-1	PPM03582A
G06	Mm.65396	NM_011443	Sox2	SRY-box containing gene 2	Sox-2/lcc/ysb	PPM04762E
G07	Mm.35784	NM_009237	Sox3	SRY-box containing gene 3	Sox-3	PPM04751A
G08	Mm.473190	NM_011486	Stat3	Signal transducer and activator of transcription 3	1110034C02Rik/AW109958/Aprf	PPM04643F
G09	Mm.248380	NM_011577	Tgfb1	Transforming growth factor, beta 1	TGF-beta1/TGFbeta1/Tgfb/Tgfb-1	PPM02991B
G10	Mm.1292	NM_009377	Th	Tyrosine hydroxylase	-	PPM05014A
G11	Mm.44701	NM_022312	Tnr	Tenascin R	J1-tenascin/TN-R/janusin/restrictin	PPM41557B
G12	Mm.282184	NM_009505	Vegfa	Vascular endothelial growth factor A	Vegf/Vpf	PPM03041F
H01	Mm.328431	NM_007393	Actb	Actin, beta	Actx/E430023M04Rik/beta-actin	PPM02945B
H02	Mm.163	NM_009735	B2m	Beta-2 microglobulin	Ly-m11/beta2-m/beta2m	PPM03562A
H03	Mm.309092	NM_008084	Gapdh	Glyceraldehyde-3-phosphate dehydrogenase	Gapd	PPM02946E
H04	Mm.3317	NM_010368	Gusb	Glucuronidase, beta	AI747421/Gur/Gus/Gus-r/Gus-s/Gus-t/Gus-u/Gut/asd/g	PPM05490C
H05	Mm.2180	NM_008302	Hsp90ab1	Heat shock protein 90 alpha (cytosolic), class B member 1	90kDa/AL022974/C81438/Hsp84/Hsp84-1/Hsp90/Hspcb	PPM04803F
H06	N/A	SA_00106	MGDC	Mouse Genomic DNA Contamination	MIGX1B	PPM65836A
H07	N/A	SA_00104	RTC	Reverse Transcription Control	RTC	PPX63340A
H08	N/A	SA_00104	RTC	Reverse Transcription Control	RTC	PPX63340A
H09	N/A	SA_00104	RTC	Reverse Transcription Control	RTC	PPX63340A
H10	N/A	SA_00103	PPC	Positive PCR Control	PPC
H11	N/A	SA_00103	PPC	Positive PCR Control	PPC
H12	N/A	SA_00103	PPC	Positive PCR Control	PPC

## Sheet: Average Ct
Position	Symbol	AVG Ct				Standard Deviation
		Control Group	Group 1	Group 2	Group 3	Control Group	Group 1	Group 2	Group 3
A01	Ache	25.26	26.69	33.00	33.00	0.151767	1.005502	0.000000	0.000000
A02	Adora1	26.01	26.50	33.00	33.00	0.480139	0.527763	0.000000	0.000000
A03	Adora2a	26.00	26.15	33.00	33.00	0.311929	0.870651	0.000000	0.000000
A04	Alk	27.44	28.04	33.00	33.00	0.349333	0.718958	0.000000	0.000000
A05	Apbb1	21.63	22.68	33.00	33.00	0.450814	1.786346	0.000000	0.000000
A06	Apoe	22.69	23.72	33.00	33.00	0.073711	1.624438	0.000000	0.000000
A07	App	21.31	22.13	33.00	33.00	0.332315	1.463591	0.000000	0.000000
A08	Artn	25.72	26.35	33.00	33.00	0.327159	0.682862	0.000000	0.000000
A09	Ascl1	25.63	26.56	33.00	33.00	0.500833	1.341243	0.000000	0.000000
A10	Bcl2	24.61	25.20	33.00	33.00	0.096090	1.154701	0.000000	0.000000
A11	Bdnf	26.19	26.80	33.00	33.00	0.149332	1.027732	0.000000	0.000000
A12	Bmp2	24.82	25.59	33.00	33.00	0.161658	0.990808	0.000000	0.000000
B01	Bmp4	24.15	24.46	33.00	33.00	0.315647	0.970790	0.000000	0.000000
B02	Bmp8b	27.14	27.66	33.00	33.00	0.425010	0.609289	0.000000	0.000000
B03	Cdk5r1	25.25	26.11	33.00	33.00	0.288675	1.173641	0.000000	0.000000
B04	Cdk5rap2	26.13	26.73	33.00	33.00	0.405504	1.022562	0.000000	0.000000
B05	Chrm2	27.09	27.57	33.00	33.00	0.694070	0.566157	0.000000	0.000000
B06	Creb1	23.71	24.38	33.00	33.00	0.290000	1.327140	0.000000	0.000000
B07	Cxcl1	27.97	28.84	33.00	33.00	0.360971	1.118138	0.000000	0.000000
B08	Dcx	25.35	26.94	33.00	33.00	0.260576	1.217908	0.000000	0.000000
B09	Dlg4	23.73	24.36	33.00	33.00	0.313422	1.310928	0.000000	0.000000
B10	Dll1	26.13	26.96	33.00	33.00	0.166233	1.337809	0.000000	0.000000
B11	Drd2	26.15	26.52	33.00	33.00	0.539104	0.480416	0.000000	0.000000
B12	Dvl3	23.47	24.21	33.00	33.00	0.230290	1.254286	0.000000	0.000000
C01	Efnb1	23.17	23.79	33.00	33.00	0.351331	1.360600	0.000000	0.000000
C02	Egf	27.13	27.44	33.00	33.00	0.530031	0.503190	0.000000	0.000000
C03	Ep300	24.63	25.41	33.00	33.00	0.045092	1.189342	0.000000	0.000000
C04	Erbb2	23.80	24.27	33.00	33.00	0.360046	1.144217	0.000000	0.000000
C05	Fgf2	25.97	26.64	33.00	33.00	0.079373	0.861568	0.000000	0.000000
C06	Flna	20.96	21.60	33.00	33.00	0.310054	1.321981	0.000000	0.000000
C07	Gdnf	27.01	27.42	33.00	33.00	0.405010	0.701166	0.000000	0.000000
C08	Gpi1	22.31	22.58	33.00	33.00	0.309246	1.528572	0.000000	0.000000
C09	Grin1	26.79	27.34	33.00	33.00	0.329242	0.703136	0.000000	0.000000
C10	Hdac4	24.89	25.68	33.00	33.00	0.260256	1.123225	0.000000	0.000000
C11	Hes1	23.98	24.61	33.00	33.00	0.356978	1.345821	0.000000	0.000000
C12	Hey1	24.79	25.20	33.00	33.00	0.174738	1.243436	0.000000	0.000000
D01	Hey2	27.71	28.44	33.00	33.00	0.378065	0.855940	0.000000	0.000000
D02	Heyl	25.14	26.18	33.00	33.00	0.180000	1.132269	0.000000	0.000000
D03	Il3	27.12	27.46	33.00	33.00	0.663049	0.326241	0.000000	0.000000
D04	Mdk	18.89	19.27	33.00	33.00	0.208806	1.219850	0.000000	0.000000
D05	Mef2c	24.83	26.04	33.00	33.00	0.275923	1.091925	0.000000	0.000000
D06	Kmt2a	25.15	25.82	33.00	33.00	0.060828	0.890300	0.000000	0.000000
D07	Map2	25.24	26.06	33.00	33.00	0.249466	1.385111	0.000000	0.000000
D08	Ndn	22.47	22.73	33.00	33.00	0.386825	1.342473	0.000000	0.000000
D09	Ndp	26.55	27.25	33.00	33.00	0.568008	0.877629	0.000000	0.000000
D10	Neurod1	25.66	26.68	33.00	33.00	0.392726	0.624206	0.000000	0.000000
D11	Neurog1	26.41	27.49	33.00	33.00	0.102632	0.815005	0.000000	0.000000
D12	Neurog2	27.42	27.97	33.00	33.00	0.595567	0.996711	0.000000	0.000000
E01	Nf1	24.30	24.94	33.00	33.00	0.130767	1.062372	0.000000	0.000000
E02	Nog	26.71	27.44	33.00	33.00	0.169214	0.920815	0.000000	0.000000
E03	Notch1	24.80	25.41	33.00	33.00	0.165025	1.331666	0.000000	0.000000
E04	Notch2	25.15	25.90	33.00	33.00	0.317648	1.071090	0.000000	0.000000
E05	Nr2e3	29.49	30.01	33.00	33.00	0.400167	0.440946	0.000000	0.000000
E06	Nrcam	26.69	27.16	33.00	33.00	0.290230	1.055004	0.000000	0.000000
E07	Nrg1	25.69	26.60	33.00	33.00	0.290918	0.845715	0.000000	0.000000
E08	Nrp1	23.74	24.36	33.00	33.00	0.257164	0.937923	0.000000	0.000000
E09	Nrp2	23.64	24.54	33.00	33.00	0.381095	1.238669	0.000000	0.000000
E10	Ntf3	24.95	25.32	33.00	33.00	0.200333	1.023572	0.000000	0.000000
E11	Ntn1	22.09	23.73	33.00	33.00	1.447216	1.394071	0.000000	0.000000
E12	Tenm1	26.80	27.38	33.00	33.00	0.435584	0.873232	0.000000	0.000000
F01	Olig2	27.68	28.30	33.00	33.00	0.293087	0.539011	0.000000	0.000000
F02	Pafah1b1	22.89	23.84	33.00	33.00	0.241937	1.293303	0.000000	0.000000
F03	Pard3	23.56	24.23	33.00	33.00	0.405093	1.258981	0.000000	0.000000
F04	Pax3	25.91	26.18	33.00	33.00	0.467047	0.853249	0.000000	0.000000
F05	Pax5	26.61	27.26	33.00	33.00	0.072111	0.783603	0.000000	0.000000
F06	Pax6	26.19	26.43	33.00	33.00	0.517977	1.007191	0.000000	0.000000
F07	Pou3f3	24.97	25.84	33.00	33.00	0.448813	0.893663	0.000000	0.000000
F08	Pou4f1	29.47	31.91	33.00	33.00	0.195192	1.090015	0.000000	0.000000
F09	Ptn	22.50	23.23	33.00	33.00	0.332916	1.399250	0.000000	0.000000
F10	Rac1	20.93	21.42	33.00	33.00	0.283549	1.097011	0.000000	0.000000
F11	Robo1	23.32	24.20	33.00	33.00	0.290230	1.368905	0.000000	0.000000
F12	Rtn4	22.19	23.06	33.00	33.00	0.425010	1.576452	0.000000	0.000000
G01	S100a6	25.64	26.34	33.00	33.00	0.141539	1.049778	0.000000	0.000000
G02	S100b	26.51	26.85	33.00	33.00	0.432088	1.059827	0.000000	0.000000
G03	Shh	25.52	26.44	33.00	33.00	0.532009	1.564651	0.000000	0.000000
G04	Slit2	23.75	24.20	33.00	33.00	0.273191	1.350568	0.000000	0.000000
G05	Sod1	21.77	22.56	33.00	33.00	0.232451	1.290827	0.000000	0.000000
G06	Sox2	24.23	24.71	33.00	33.00	0.699357	1.503341	0.000000	0.000000
G07	Sox3	28.48	28.75	33.00	33.00	0.207445	1.720000	0.000000	0.000000
G08	Stat3	24.62	25.52	33.00	33.00	0.256970	1.233869	0.000000	0.000000
G09	Tgfb1	24.78	25.34	33.00	33.00	0.162891	1.236541	0.000000	0.000000
G10	Th	27.65	28.62	33.00	33.00	0.267644	0.532009	0.000000	0.000000
G11	Tnr	26.76	27.28	33.00	33.00	0.577610	0.444110	0.000000	0.000000
G12	Vegfa	24.00	24.18	33.00	33.00	0.373229	1.361727	0.000000	0.000000
H01	Actb	17.69	18.37	33.00	33.00	0.360185	1.248079	0.000000	0.000000
H02	B2m	22.62	23.00	33.00	33.00	0.270062	0.932166	0.000000	0.000000
H03	Gapdh	18.84	19.07	33.00	33.00	0.145029	0.936162	0.000000	0.000000
H04	Gusb	24.81	25.24	33.00	33.00	0.189033	1.192742	0.000000	0.000000
H05	Hsp90ab1	18.70	19.13	33.00	33.00	0.421426	1.336800	0.000000	0.000000

## Sheet: Average Delta(Ct)
Position	Symbol	AVG Delta(Ct) (Ct(GOI) - Ave Ct(HKG))				Standard Deviation
		Control Group	Group 1	Group 2	Group 3	Control Group	Group 1	Group 2	Group 3
A01	Ache	6.43	7.62	0.00	0.00	0.125831	0.221886	0.000000	0.000000
A02	Adora1	7.17	7.43	0.00	0.00	0.377492	0.419682	0.000000	0.000000
A03	Adora2a	7.16	7.08	0.00	0.00	0.251462	0.068069	0.000000	0.000000
A04	Alk	8.60	8.97	0.00	0.00	0.278747	0.217945	0.000000	0.000000
A05	Apbb1	2.79	3.61	0.00	0.00	0.515655	0.852897	0.000000	0.000000
A06	Apoe	3.86	4.65	0.00	0.00	0.215948	0.720278	0.000000	0.000000
A07	App	2.48	3.06	0.00	0.00	0.359212	0.530189	0.000000	0.000000
A08	Artn	6.88	7.28	0.00	0.00	0.264575	0.266646	0.000000	0.000000
A09	Ascl1	6.79	7.49	0.00	0.00	0.495681	0.707201	0.000000	0.000000
A10	Bcl2	5.77	6.13	0.00	0.00	0.219317	0.223010	0.000000	0.000000
A11	Bdnf	7.35	7.73	0.00	0.00	0.055076	0.097125	0.000000	0.000000
A12	Bmp2	5.99	6.52	0.00	0.00	0.175024	0.122882	0.000000	0.000000
B01	Bmp4	5.31	5.39	0.00	0.00	0.321870	0.128970	0.000000	0.000000
B02	Bmp8b	8.30	8.59	0.00	0.00	0.370405	0.359212	0.000000	0.000000
B03	Cdk5r1	6.42	7.04	0.00	0.00	0.325628	0.332616	0.000000	0.000000
B04	Cdk5rap2	7.30	7.66	0.00	0.00	0.550485	0.150444	0.000000	0.000000
B05	Chrm2	8.25	8.50	0.00	0.00	0.646452	0.374344	0.000000	0.000000
B06	Creb1	4.87	5.31	0.00	0.00	0.385530	0.391280	0.000000	0.000000
B07	Cxcl1	9.13	9.77	0.00	0.00	0.366788	0.529937	0.000000	0.000000
B08	Dcx	6.51	7.87	0.00	0.00	0.219393	0.402865	0.000000	0.000000
B09	Dlg4	4.89	5.29	0.00	0.00	0.383536	0.375411	0.000000	0.000000
B10	Dll1	7.29	7.89	0.00	0.00	0.175214	0.568976	0.000000	0.000000
B11	Drd2	7.32	7.45	0.00	0.00	0.463609	0.491121	0.000000	0.000000
B12	Dvl3	4.63	5.14	0.00	0.00	0.325115	0.318172	0.000000	0.000000
C01	Efnb1	4.33	4.72	0.00	0.00	0.461194	0.429224	0.000000	0.000000
C02	Egf	8.29	8.37	0.00	0.00	0.473181	0.438634	0.000000	0.000000
C03	Ep300	5.79	6.34	0.00	0.00	0.132288	0.257164	0.000000	0.000000
C04	Erbb2	4.97	5.20	0.00	0.00	0.450814	0.212211	0.000000	0.000000
C05	Fgf2	7.13	7.57	0.00	0.00	0.153080	0.090000	0.000000	0.000000
C06	Flna	2.13	2.53	0.00	0.00	0.402782	0.386566	0.000000	0.000000
C07	Gdnf	8.17	8.35	0.00	0.00	0.351568	0.256970	0.000000	0.000000
C08	Gpi1	3.47	3.51	0.00	0.00	0.350428	0.633193	0.000000	0.000000
C09	Grin1	7.95	8.27	0.00	0.00	0.210792	0.290517	0.000000	0.000000
C10	Hdac4	6.06	6.61	0.00	0.00	0.361432	0.198578	0.000000	0.000000
C11	Hes1	5.15	5.54	0.00	0.00	0.459384	0.409919	0.000000	0.000000
C12	Hey1	5.95	6.13	0.00	0.00	0.132288	0.350048	0.000000	0.000000
D01	Hey2	8.87	9.37	0.00	0.00	0.285132	0.120968	0.000000	0.000000
D02	Heyl	6.30	7.11	0.00	0.00	0.035119	0.215019	0.000000	0.000000
D03	Il3	8.28	8.39	0.00	0.00	0.588133	0.642988	0.000000	0.000000
D04	Mdk	0.05	0.20	0.00	0.00	0.245017	0.287460	0.000000	0.000000
D05	Mef2c	6.00	6.97	0.00	0.00	0.290230	0.175214	0.000000	0.000000
D06	Kmt2a	6.31	6.75	0.00	0.00	0.153731	0.066583	0.000000	0.000000
D07	Map2	6.41	6.99	0.00	0.00	0.312623	0.552208	0.000000	0.000000
D08	Ndn	3.64	3.66	0.00	0.00	0.487579	0.407226	0.000000	0.000000
D09	Ndp	7.72	8.18	0.00	0.00	0.454899	0.076376	0.000000	0.000000
D10	Neurod1	6.83	7.61	0.00	0.00	0.277369	0.432474	0.000000	0.000000
D11	Neurog1	7.57	8.42	0.00	0.00	0.149332	0.505800	0.000000	0.000000
D12	Neurog2	8.58	8.90	0.00	0.00	0.541233	0.435469	0.000000	0.000000
E01	Nf1	5.46	5.87	0.00	0.00	0.207926	0.130512	0.000000	0.000000
E02	Nog	7.88	8.37	0.00	0.00	0.130512	0.186815	0.000000	0.000000
E03	Notch1	5.97	6.34	0.00	0.00	0.271539	0.416813	0.000000	0.000000
E04	Notch2	6.31	6.83	0.00	0.00	0.177858	0.137961	0.000000	0.000000
E05	Nr2e3	10.65	10.94	0.00	0.00	0.343948	0.588756	0.000000	0.000000
E06	Nrcam	7.85	8.09	0.00	0.00	0.221133	0.565361	0.000000	0.000000
E07	Nrg1	6.85	7.53	0.00	0.00	0.243311	0.187705	0.000000	0.000000
E08	Nrp1	4.91	5.29	0.00	0.00	0.277549	0.030000	0.000000	0.000000
E09	Nrp2	4.80	5.47	0.00	0.00	0.464866	0.310000	0.000000	0.000000
E10	Ntf3	6.11	6.25	0.00	0.00	0.271846	0.130767	0.000000	0.000000
E11	Ntn1	3.26	4.66	0.00	0.00	1.515135	0.571343	0.000000	0.000000
E12	Tenm1	7.96	8.31	0.00	0.00	0.345109	0.110151	0.000000	0.000000
F01	Olig2	8.84	9.23	0.00	0.00	0.158850	0.654319	0.000000	0.000000
F02	Pafah1b1	4.06	4.77	0.00	0.00	0.308923	0.361432	0.000000	0.000000
F03	Pard3	4.72	5.16	0.00	0.00	0.493694	0.323471	0.000000	0.000000
F04	Pax3	7.08	7.11	0.00	0.00	0.436157	0.387857	0.000000	0.000000
F05	Pax5	7.77	8.19	0.00	0.00	0.180093	0.215019	0.000000	0.000000
F06	Pax6	7.35	7.36	0.00	0.00	0.511599	0.607975	0.000000	0.000000
F07	Pou3f3	6.14	6.77	0.00	0.00	0.575529	0.089629	0.000000	0.000000
F08	Pou4f1	10.63	12.84	0.00	0.00	0.293655	0.590028	0.000000	0.000000
F09	Ptn	3.67	4.16	0.00	0.00	0.375544	0.595735	0.000000	0.000000
F10	Rac1	2.09	2.35	0.00	0.00	0.347035	0.164418	0.000000	0.000000
F11	Robo1	4.49	5.13	0.00	0.00	0.402036	0.433013	0.000000	0.000000
F12	Rtn4	3.36	3.99	0.00	0.00	0.515881	0.644670	0.000000	0.000000
G01	S100a6	6.81	7.27	0.00	0.00	0.076376	0.125033	0.000000	0.000000
G02	S100b	7.67	7.78	0.00	0.00	0.353034	0.401040	0.000000	0.000000
G03	Shh	6.69	7.37	0.00	0.00	0.676782	0.635715	0.000000	0.000000
G04	Slit2	4.92	5.13	0.00	0.00	0.274651	0.440038	0.000000	0.000000
G05	Sod1	2.93	3.49	0.00	0.00	0.355949	0.430155	0.000000	0.000000
G06	Sox2	5.39	5.64	0.00	0.00	0.796074	0.676486	0.000000	0.000000
G07	Sox3	9.65	9.68	0.00	0.00	0.208407	1.056977	0.000000	0.000000
G08	Stat3	5.78	6.45	0.00	0.00	0.295127	0.297714	0.000000	0.000000
G09	Tgfb1	5.95	6.27	0.00	0.00	0.102144	0.300389	0.000000	0.000000
G10	Th	8.82	9.55	0.00	0.00	0.200333	0.489524	0.000000	0.000000
G11	Tnr	7.92	8.21	0.00	0.00	0.504777	0.514814	0.000000	0.000000
G12	Vegfa	5.16	5.11	0.00	0.00	0.484183	0.439659	0.000000	0.000000
H01	Actb	-1.14	-0.70	0.00	0.00	0.375810	0.324500	0.000000	0.000000
H02	B2m	3.79	3.93	0.00	0.00	0.125033	0.030551	0.000000	0.000000
H03	Gapdh	0.00	0.00	0.00	0.00	0.000000	0.000000	0.000000	0.000000
H04	Gusb	5.98	6.17	0.00	0.00	0.215019	0.267644	0.000000	0.000000
H05	Hsp90ab1	-0.14	0.06	0.00	0.00	0.503024	0.406489	0.000000	0.000000

## Sheet: 2^(-Avg.(Delta(Ct))
Position	Symbol	2^(-Avg.(Delta(Ct))
		Control Group	Group 1	Group 2	Group 3
A01	Ache	0.011625	0.005095	1.000000	1.000000
A02	Adora1	0.006944	0.005786	1.000000	1.000000
A03	Adora2a	0.006976	0.007408	1.000000	1.000000
A04	Alk	0.002577	0.001994	1.000000	1.000000
A05	Apbb1	0.144586	0.082089	1.000000	1.000000
A06	Apoe	0.069028	0.039830	1.000000	1.000000
A07	App	0.179659	0.119908	1.000000	1.000000
A08	Artn	0.008490	0.006434	1.000000	1.000000
A09	Ascl1	0.009037	0.005576	1.000000	1.000000
A10	Bcl2	0.018326	0.014312	1.000000	1.000000
A11	Bdnf	0.006115	0.004699	1.000000	1.000000
A12	Bmp2	0.015770	0.010896	1.000000	1.000000
B01	Bmp4	0.025208	0.023793	1.000000	1.000000
B02	Bmp8b	0.003173	0.002601	1.000000	1.000000
B03	Cdk5r1	0.011706	0.007616	1.000000	1.000000
B04	Cdk5rap2	0.006360	0.004933	1.000000	1.000000
B05	Chrm2	0.003285	0.002769	1.000000	1.000000
B06	Creb1	0.034118	0.025208	1.000000	1.000000
B07	Cxcl1	0.001781	0.001148	1.000000	1.000000
B08	Dcx	0.010947	0.004275	1.000000	1.000000
B09	Dlg4	0.033726	0.025619	1.000000	1.000000
B10	Dll1	0.006390	0.004206	1.000000	1.000000
B11	Drd2	0.006273	0.005719	1.000000	1.000000
B12	Dvl3	0.040386	0.028295	1.000000	1.000000
C01	Efnb1	0.049721	0.038031	1.000000	1.000000
C02	Egf	0.003195	0.003023	1.000000	1.000000
C03	Ep300	0.018073	0.012373	1.000000	1.000000
C04	Erbb2	0.031980	0.027142	1.000000	1.000000
C05	Fgf2	0.007123	0.005263	1.000000	1.000000
C06	Flna	0.228986	0.173539	1.000000	1.000000
C07	Gdnf	0.003472	0.003058	1.000000	1.000000
C08	Gpi1	0.090246	0.087575	1.000000	1.000000
C09	Grin1	0.004035	0.003240	1.000000	1.000000
C10	Hdac4	0.015023	0.010214	1.000000	1.000000
C11	Hes1	0.028229	0.021543	1.000000	1.000000
C12	Hey1	0.016176	0.014246	1.000000	1.000000
D01	Hey2	0.002137	0.001508	1.000000	1.000000
D02	Heyl	0.012662	0.007222	1.000000	1.000000
D03	Il3	0.003217	0.002974	1.000000	1.000000
D04	Mdk	0.963707	0.872564	1.000000	1.000000
D05	Mef2c	0.015661	0.007977	1.000000	1.000000
D06	Kmt2a	0.012575	0.009312	1.000000	1.000000
D07	Map2	0.011787	0.007885	1.000000	1.000000
D08	Ndn	0.080400	0.078927	1.000000	1.000000
D09	Ndp	0.004754	0.003456	1.000000	1.000000
D10	Neurod1	0.008810	0.005107	1.000000	1.000000
D11	Neurog1	0.005263	0.002926	1.000000	1.000000
D12	Neurog2	0.002607	0.002088	1.000000	1.000000
E01	Nf1	0.022666	0.017059	1.000000	1.000000
E02	Nog	0.004255	0.003023	1.000000	1.000000
E03	Notch1	0.015990	0.012373	1.000000	1.000000
E04	Notch2	0.012575	0.008769	1.000000	1.000000
E05	Nr2e3	0.000622	0.000508	1.000000	1.000000
E06	Nrcam	0.004334	0.003662	1.000000	1.000000
E07	Nrg1	0.008669	0.005398	1.000000	1.000000
E08	Nrp1	0.033339	0.025559	1.000000	1.000000
E09	Nrp2	0.035897	0.022561	1.000000	1.000000
E10	Ntf3	0.014478	0.013139	1.000000	1.000000
E11	Ntn1	0.104627	0.039464	1.000000	1.000000
E12	Tenm1	0.004016	0.003144	1.000000	1.000000
F01	Olig2	0.002177	0.001669	1.000000	1.000000
F02	Pafah1b1	0.060093	0.036736	1.000000	1.000000
F03	Pard3	0.037856	0.028034	1.000000	1.000000
F04	Pax3	0.007408	0.007256	1.000000	1.000000
F05	Pax5	0.004571	0.003416	1.000000	1.000000
F06	Pax6	0.006115	0.006073	1.000000	1.000000
F07	Pou3f3	0.014213	0.009184	1.000000	1.000000
F08	Pou4f1	0.000630	0.000136	1.000000	1.000000
F09	Ptn	0.078745	0.055939	1.000000	1.000000
F10	Rac1	0.234339	0.195693	1.000000	1.000000
F11	Robo1	0.044605	0.028557	1.000000	1.000000
F12	Rtn4	0.097621	0.062935	1.000000	1.000000
G01	S100a6	0.008933	0.006464	1.000000	1.000000
G02	S100b	0.004899	0.004560	1.000000	1.000000
G03	Shh	0.009708	0.006059	1.000000	1.000000
G04	Slit2	0.033108	0.028623	1.000000	1.000000
G05	Sod1	0.131215	0.088798	1.000000	1.000000
G06	Sox2	0.023793	0.020100	1.000000	1.000000
G07	Sox3	0.001248	0.001219	1.000000	1.000000
G08	Stat3	0.018199	0.011465	1.000000	1.000000
G09	Tgfb1	0.016213	0.012928	1.000000	1.000000
G10	Th	0.002218	0.001331	1.000000	1.000000
G11	Tnr	0.004129	0.003385	1.000000	1.000000
G12	Vegfa	0.027905	0.028956	1.000000	1.000000
H01	Actb	2.208908	1.624505	1.000000	1.000000
H02	B2m	0.072460	0.065759	1.000000	1.000000
H03	Gapdh	1.000000	1.000000	1.000000	1.000000
H04	Gusb	0.015880	0.013856	1.000000	1.000000
H05	Hsp90ab1	1.099362	0.961483	1.000000	1.000000

## Sheet: Fold Change
Position	Symbol	Fold Change (comparing to control group)
		Group 1		Group 2		Group 3
		Fold Change	Comments	Fold Change	Comments	Fold Change	Comments
A01	Ache	0.44		86.02	A	86.02	A
A02	Adora1	0.83		144.01	A	144.01	A
A03	Adora2a	1.06		143.34	A	143.34	A
A04	Alk	0.77		388.02	A	388.02	A
A05	Apbb1	0.57		6.92	A	6.92	A
A06	Apoe	0.58		14.49	A	14.49	A
A07	App	0.67		5.57	A	5.57	A
A08	Artn	0.76		117.78	A	117.78	A
A09	Ascl1	0.62		110.66	A	110.66	A
A10	Bcl2	0.78		54.57	A	54.57	A
A11	Bdnf	0.77		163.52	A	163.52	A
A12	Bmp2	0.69		63.41	A	63.41	A
B01	Bmp4	0.94		39.67	A	39.67	A
B02	Bmp8b	0.82		315.17	A	315.17	A
B03	Cdk5r1	0.65		85.43	A	85.43	A
B04	Cdk5rap2	0.78		157.22	A	157.22	A
B05	Chrm2	0.84		304.44	A	304.44	A
B06	Creb1	0.74		29.31	A	29.31	A
B07	Cxcl1	0.64		561.57	A	561.57	A
B08	Dcx	0.39		91.35	A	91.35	A
B09	Dlg4	0.76		29.65	A	29.65	A
B10	Dll1	0.66		156.50	A	156.50	A
B11	Drd2	0.91		159.42	A	159.42	A
B12	Dvl3	0.70		24.76	A	24.76	A
C01	Efnb1	0.76		20.11	A	20.11	A
C02	Egf	0.95		313.00	A	313.00	A
C03	Ep300	0.68		55.33	A	55.33	A
C04	Erbb2	0.85		31.27	A	31.27	A
C05	Fgf2	0.74		140.39	A	140.39	A
C06	Flna	0.76		4.37	A	4.37	A
C07	Gdnf	0.88		288.01	A	288.01	A
C08	Gpi1	0.97		11.08	A	11.08	A
C09	Grin1	0.80		247.85	A	247.85	A
C10	Hdac4	0.68		66.56	A	66.56	A
C11	Hes1	0.76		35.42	A	35.42	A
C12	Hey1	0.88		61.82	A	61.82	A
D01	Hey2	0.71		467.88	A	467.88	A
D02	Heyl	0.57		78.98	A	78.98	A
D03	Il3	0.92		310.83	A	310.83	A
D04	Mdk	0.91		1.04	A	1.04	A
D05	Mef2c	0.51		63.85	A	63.85	A
D06	Kmt2a	0.74		79.52	A	79.52	A
D07	Map2	0.67		84.84	A	84.84	A
D08	Ndn	0.98		12.44	A	12.44	A
D09	Ndp	0.73		210.35	A	210.35	A
D10	Neurod1	0.58		113.51	A	113.51	A
D11	Neurog1	0.56		190.02	A	190.02	A
D12	Neurog2	0.80		383.57	A	383.57	A
E01	Nf1	0.75		44.12	A	44.12	A
E02	Nog	0.71		235.02	A	235.02	A
E03	Notch1	0.77		62.54	A	62.54	A
E04	Notch2	0.70		79.52	A	79.52	A
E05	Nr2e3	0.82	A	1606.83	A	1606.83	A
E06	Nrcam	0.84		230.72	A	230.72	A
E07	Nrg1	0.62		115.36	A	115.36	A
E08	Nrp1	0.77		30.00	A	30.00	A
E09	Nrp2	0.63		27.86	A	27.86	A
E10	Ntf3	0.91		69.07	A	69.07	A
E11	Ntn1	0.38		9.56	A	9.56	A
E12	Tenm1	0.78		249.00	A	249.00	A
F01	Olig2	0.77		459.31	A	459.31	A
F02	Pafah1b1	0.61		16.64	A	16.64	A
F03	Pard3	0.74		26.42	A	26.42	A
F04	Pax3	0.98		134.99	A	134.99	A
F05	Pax5	0.75		218.78	A	218.78	A
F06	Pax6	0.99		163.52	A	163.52	A
F07	Pou3f3	0.65		70.36	A	70.36	A
F08	Pou4f1	0.22	A	1588.37	A	1588.37	A
F09	Ptn	0.71		12.70	A	12.70	A
F10	Rac1	0.84		4.27	A	4.27	A
F11	Robo1	0.64		22.42	A	22.42	A
F12	Rtn4	0.64		10.24	A	10.24	A
G01	S100a6	0.72		111.95	A	111.95	A
G02	S100b	0.93		204.13	A	204.13	A
G03	Shh	0.62		103.01	A	103.01	A
G04	Slit2	0.86		30.20	A	30.20	A
G05	Sod1	0.68		7.62	A	7.62	A
G06	Sox2	0.84		42.03	A	42.03	A
G07	Sox3	0.98		801.56	A	801.56	A
G08	Stat3	0.63		54.95	A	54.95	A
G09	Tgfb1	0.80		61.68	A	61.68	A
G10	Th	0.60		450.90	A	450.90	A
G11	Tnr	0.82		242.19	A	242.19	A
G12	Vegfa	1.04		35.84	A	35.84	A
H01	Actb	0.74		0.45	A	0.45	A
H02	B2m	0.91		13.80	A	13.80	A
H03	Gapdh	1.00		1.00	A	1.00	A
H04	Gusb	0.87		62.97	A	62.97	A
H05	Hsp90ab1	0.87		0.91	A	0.91	A

## Sheet: p-value
Position	Symbol	p-value (comparing to control group)
		Group 1	Group 2	Group 3
A01	Ache	0.000947	0.000000	0.000000
A02	Adora1	0.490623	0.000000	0.000000
A03	Adora2a	0.628351	0.000000	0.000000
A04	Alk	0.146180	0.000000	0.000000
A05	Apbb1	0.203178	0.000009	0.000009
A06	Apoe	0.106472	0.000000	0.000000
A07	App	0.176674	0.000007	0.000007
A08	Artn	0.139031	0.000000	0.000000
A09	Ascl1	0.286728	0.000000	0.000000
A10	Bcl2	0.111223	0.000000	0.000000
A11	Bdnf	0.003364	0.000000	0.000000
A12	Bmp2	0.016426	0.000000	0.000000
B01	Bmp4	0.650781	0.000000	0.000000
B02	Bmp8b	0.383342	0.000000	0.000000
B03	Cdk5r1	0.093990	0.000000	0.000000
B04	Cdk5rap2	0.303414	0.000000	0.000000
B05	Chrm2	0.508168	0.000000	0.000000
B06	Creb1	0.216616	0.000000	0.000000
B07	Cxcl1	0.180675	0.000000	0.000000
B08	Dcx	0.006122	0.000000	0.000000
B09	Dlg4	0.252233	0.000000	0.000000
B10	Dll1	0.168650	0.000000	0.000000
B11	Drd2	0.765166	0.000000	0.000000
B12	Dvl3	0.111632	0.000000	0.000000
C01	Efnb1	0.310467	0.000000	0.000000
C02	Egf	0.832991	0.000000	0.000000
C03	Ep300	0.021731	0.000000	0.000000
C04	Erbb2	0.395301	0.000000	0.000000
C05	Fgf2	0.015506	0.000000	0.000000
C06	Flna	0.256117	0.000026	0.000026
C07	Gdnf	0.472115	0.000000	0.000000
C08	Gpi1	0.967799	0.000000	0.000000
C09	Grin1	0.203605	0.000000	0.000000
C10	Hdac4	0.083571	0.000000	0.000000
C11	Hes1	0.295960	0.000000	0.000000
C12	Hey1	0.485642	0.000000	0.000000
D01	Hey2	0.062288	0.000000	0.000000
D02	Heyl	0.001143	0.000000	0.000000
D03	Il3	0.867008	0.000000	0.000000
D04	Mdk	0.546188	0.790019	0.790019
D05	Mef2c	0.016293	0.000000	0.000000
D06	Kmt2a	0.014005	0.000000	0.000000
D07	Map2	0.200003	0.000000	0.000000
D08	Ndn	0.906020	0.000000	0.000000
D09	Ndp	0.196430	0.000000	0.000000
D10	Neurod1	0.052700	0.000000	0.000000
D11	Neurog1	0.023976	0.000000	0.000000
D12	Neurog2	0.426262	0.000000	0.000000
E01	Nf1	0.047594	0.000000	0.000000
E02	Nog	0.018237	0.000000	0.000000
E03	Notch1	0.253910	0.000000	0.000000
E04	Notch2	0.020932	0.000000	0.000000
E05	Nr2e3	0.560263	0.000000	0.000000
E06	Nrcam	0.604809	0.000000	0.000000
E07	Nrg1	0.026620	0.000000	0.000000
E08	Nrp1	0.098822	0.000000	0.000000
E09	Nrp2	0.111688	0.000000	0.000000
E10	Ntf3	0.432571	0.000000	0.000000
E11	Ntn1	0.258502	0.000428	0.000428
E12	Tenm1	0.176112	0.000000	0.000000
F01	Olig2	0.428129	0.000000	0.000000
F02	Pafah1b1	0.056428	0.000000	0.000000
F03	Pard3	0.245266	0.000000	0.000000
F04	Pax3	0.906988	0.000000	0.000000
F05	Pax5	0.055006	0.000000	0.000000
F06	Pax6	0.973123	0.000000	0.000000
F07	Pou3f3	0.129118	0.000000	0.000000
F08	Pou4f1	0.003166	0.000000	0.000000
F09	Ptn	0.334208	0.000000	0.000000
F10	Rac1	0.288265	0.000019	0.000019
F11	Robo1	0.114549	0.000000	0.000000
F12	Rtn4	0.224411	0.000001	0.000001
G01	S100a6	0.004305	0.000000	0.000000
G02	S100b	0.772104	0.000000	0.000000
G03	Shh	0.259566	0.000000	0.000000
G04	Slit2	0.553753	0.000000	0.000000
G05	Sod1	0.151420	0.000001	0.000001
G06	Sox2	0.662485	0.000000	0.000000
G07	Sox3	0.762497	0.000000	0.000000
G08	Stat3	0.054346	0.000000	0.000000
G09	Tgfb1	0.125200	0.000000	0.000000
G10	Th	0.063318	0.000000	0.000000
G11	Tnr	0.537466	0.000000	0.000000
G12	Vegfa	0.900908	0.000000	0.000000
H01	Actb	0.209218	0.023369	0.023369
H02	B2m	0.138760	0.000000	0.000000
H03	Gapdh	N/A	N/A	N/A
H04	Gusb	0.375228	0.000000	0.000000
H05	Hsp90ab1	0.579537	0.543039	0.543039

## Sheet: Fold Regulation
Position	Symbol	Up-Down Regulation (comparing to control group)
		Group 1		Group 2		Group 3
		Fold Regulation	Comments	Fold Regulation	Comments	Fold Regulation	Comments
A01	Ache	-2.28		86.02	A	86.02	A
A02	Adora1	-1.20		144.01	A	144.01	A
A03	Adora2a	1.06		143.34	A	143.34	A
A04	Alk	-1.29		388.02	A	388.02	A
A05	Apbb1	-1.76		6.92	A	6.92	A
A06	Apoe	-1.73		14.49	A	14.49	A
A07	App	-1.50		5.57	A	5.57	A
A08	Artn	-1.32		117.78	A	117.78	A
A09	Ascl1	-1.62		110.66	A	110.66	A
A10	Bcl2	-1.28		54.57	A	54.57	A
A11	Bdnf	-1.30		163.52	A	163.52	A
A12	Bmp2	-1.45		63.41	A	63.41	A
B01	Bmp4	-1.06		39.67	A	39.67	A
B02	Bmp8b	-1.22		315.17	A	315.17	A
B03	Cdk5r1	-1.54		85.43	A	85.43	A
B04	Cdk5rap2	-1.29		157.22	A	157.22	A
B05	Chrm2	-1.19		304.44	A	304.44	A
B06	Creb1	-1.35		29.31	A	29.31	A
B07	Cxcl1	-1.55		561.57	A	561.57	A
B08	Dcx	-2.56		91.35	A	91.35	A
B09	Dlg4	-1.32		29.65	A	29.65	A
B10	Dll1	-1.52		156.50	A	156.50	A
B11	Drd2	-1.10		159.42	A	159.42	A
B12	Dvl3	-1.43		24.76	A	24.76	A
C01	Efnb1	-1.31		20.11	A	20.11	A
C02	Egf	-1.06		313.00	A	313.00	A
C03	Ep300	-1.46		55.33	A	55.33	A
C04	Erbb2	-1.18		31.27	A	31.27	A
C05	Fgf2	-1.35		140.39	A	140.39	A
C06	Flna	-1.32		4.37	A	4.37	A
C07	Gdnf	-1.14		288.01	A	288.01	A
C08	Gpi1	-1.03		11.08	A	11.08	A
C09	Grin1	-1.25		247.85	A	247.85	A
C10	Hdac4	-1.47		66.56	A	66.56	A
C11	Hes1	-1.31		35.42	A	35.42	A
C12	Hey1	-1.14		61.82	A	61.82	A
D01	Hey2	-1.42		467.88	A	467.88	A
D02	Heyl	-1.75		78.98	A	78.98	A
D03	Il3	-1.08		310.83	A	310.83	A
D04	Mdk	-1.10		1.04	A	1.04	A
D05	Mef2c	-1.96		63.85	A	63.85	A
D06	Kmt2a	-1.35		79.52	A	79.52	A
D07	Map2	-1.49		84.84	A	84.84	A
D08	Ndn	-1.02		12.44	A	12.44	A
D09	Ndp	-1.38		210.35	A	210.35	A
D10	Neurod1	-1.73		113.51	A	113.51	A
D11	Neurog1	-1.80		190.02	A	190.02	A
D12	Neurog2	-1.25		383.57	A	383.57	A
E01	Nf1	-1.33		44.12	A	44.12	A
E02	Nog	-1.41		235.02	A	235.02	A
E03	Notch1	-1.29		62.54	A	62.54	A
E04	Notch2	-1.43		79.52	A	79.52	A
E05	Nr2e3	-1.23	A	1606.83	A	1606.83	A
E06	Nrcam	-1.18		230.72	A	230.72	A
E07	Nrg1	-1.61		115.36	A	115.36	A
E08	Nrp1	-1.30		30.00	A	30.00	A
E09	Nrp2	-1.59		27.86	A	27.86	A
E10	Ntf3	-1.10		69.07	A	69.07	A
E11	Ntn1	-2.65		9.56	A	9.56	A
E12	Tenm1	-1.28		249.00	A	249.00	A
F01	Olig2	-1.30		459.31	A	459.31	A
F02	Pafah1b1	-1.64		16.64	A	16.64	A
F03	Pard3	-1.35		26.42	A	26.42	A
F04	Pax3	-1.02		134.99	A	134.99	A
F05	Pax5	-1.34		218.78	A	218.78	A
F06	Pax6	-1.01		163.52	A	163.52	A
F07	Pou3f3	-1.55		70.36	A	70.36	A
F08	Pou4f1	-4.63	A	1588.37	A	1588.37	A
F09	Ptn	-1.41		12.70	A	12.70	A
F10	Rac1	-1.20		4.27	A	4.27	A
F11	Robo1	-1.56		22.42	A	22.42	A
F12	Rtn4	-1.55		10.24	A	10.24	A
G01	S100a6	-1.38		111.95	A	111.95	A
G02	S100b	-1.07		204.13	A	204.13	A
G03	Shh	-1.60		103.01	A	103.01	A
G04	Slit2	-1.16		30.20	A	30.20	A
G05	Sod1	-1.48		7.62	A	7.62	A
G06	Sox2	-1.18		42.03	A	42.03	A
G07	Sox3	-1.02		801.56	A	801.56	A
G08	Stat3	-1.59		54.95	A	54.95	A
G09	Tgfb1	-1.25		61.68	A	61.68	A
G10	Th	-1.67		450.90	A	450.90	A
G11	Tnr	-1.22		242.19	A	242.19	A
G12	Vegfa	1.04		35.84	A	35.84	A
H01	Actb	-1.36		-2.21	A	-2.21	A
H02	B2m	-1.10		13.80	A	13.80	A
H03	Gapdh	1.00		1.00	A	1.00	A
H04	Gusb	-1.15		62.97	A	62.97	A
H05	Hsp90ab1	-1.14		-1.10	A	-1.10	A
